# Supplementary material for: The relationship between famine exposure during early life and body mass index in adulthood: A systematic review and meta-analysis
Source: PLoS One. 2018 Feb 6;13(2):e0192212. doi: 10.1371/journal.pone.0192212 (PMC5800668; doi:10.1371/journal.pone.0192212)
Supplement: S1 Data — (XLSX) [file pone.0192212.s010.xlsx]

## Sheet: Famine and BMI
Nation	Authors	Years	N1	Mean1	SD1	N2	Mean2	SD2	Gender	Age	Group	Continent	publish date	Cause famine	Study design1
China	Z. Yang	2008	1997	22.79	3.12	1220	22.9	3.03	1	0	1	1	1	1	1
China	Zhao yan1	2013	91	24.1	2.8	400	24.7	3.2	3	0	1	1	2	1	2
China	Zhao yan2	2013	177	24.5	2.9	400	24.7	3.2	3	0	2	1	2	1	2
Biafran	Martin Hult1	2010	292	27.5	4.6	486	26.5	4.4	3	1	1	2	1	2	1
Biafran	Martin Hult2	2010	388	26.7	4.7	486	26.5	4.4	3	1	2	2	1	2	1
China	Zumin Shi1	2013	272	24.4	3.3	438	23.8	3.3	3	1	1	1	2	1	2
China	Zumin Shi2	2013	1297	24.21	9.94	438	23.8	3.3	3	1	2	1	2	1	2
Leningrad siege	Oxana Rotar	2015	305	27.5	5.2	51	28.6	4.7	3	2	1	3	3	2	1
China	Li yuanbi1	2014	639	24.54	3.21	1489	24.59	2.95	3	2	1	1	2	1	2
China	Li yuanbi2	2014	1024	24.35	2.93	1489	24.59	2.95	3	2	2	1	2	1	2
China	Li yuanbi3	2014	335	24.95	3.19	835	25.15	2.81	1	2	1	1	2	1	2
China	Li yuanbi4	2014	592	24.77	2.76	835	25.15	2.81	1	2	2	1	2	1	2
China	Li yuanbi5	2014	304	24.1	3.19	654	23.88	2.96	2	2	1	1	2	1	2
China	Li yuanbi6	2014	432	23.78	3.07	654	23.88	2.96	2	2	2	1	2	1	2
Bangladeshi	S Finer1	2016	68	19.4	2.9	70	20	2.6	3	1	1	1	3	2	1
Bangladeshi	S Finer2	2016	81	20.3	3.1	70	20	2.6	3	1	2	1	3	2	1
China	Cheng Huang	2010	6914	21.71	2.55	26333	21.52	2.62	2	1	1	1	1	1	2
China	Zhenghe Wang1	2016	599	24.61	4.14	572	24.75	3.85	3	0	1	1	3	1	2
China	Zhenghe Wang2	2016	795	23.87	3.6	572	24.75	3.85	3	0	2	1	3	1	2
China	Zhuoni Zhang	2017	1669	22.7	3.67	2518	22.5	3.77	3	2	1	1	3	1	2
China	Jing Wang1	2016	1266	24	3.56	938	23.8	3.06	3	2	1	1	3	1	3
China	Jing Wang2	2016	5597	24.07	4.33	938	23.8	3.06	3	2	2	1	3	1	3
Dutch	Annet F. M1	2013	2974	26.3	4.1	3576	26	4	2	2	1	3	2	2	3	0
Dutch	Annet F. M2	2013	1291	26.4	4.2	3576	26	4	2	2	1	3	2	2	3	0
Jewish Holocaust	Lital Keinan	2015	653	29.2	5.1	433	27.5	4.3	3	2	1	3	3	2	2
Dutch	Laura S. Bleker	2016	49	28.3	4.9	101	28.9	4.7	3	2	1	3	3	2	3
Dutch	Aryeh D. Stein	2009	411	28.4	4.9	218	27.2	4.3	3	2	1	3	1	2	2	0
Gender	Age	Famine type	Continent	publication data	Famine cause	Study design
1 men	0 unknown	1 fetal	1 Asia	Before 2010	1 Natural disaster	1 Historical cohort
2 women	1 <50	2 childhood	2 Africa	2011 to 2014	2 war	2 Cross-sectional
3 m/w	2>=50		3 Europe	2015 to present		3 Prospective cohort

## Sheet: Famine and overweight
Nation	author	year	OR	lowercl	uppercl	Confounder	exposure type	gender	Age	Study design	Continent	Famine cause	publish date
China	L. Liu1	2017	1.15	0.97	1.37	1	1	3	1	1	1	1	3
China	L. Liu2	2017	1.02	0.77	1.36	1	1	1	2	1	1	1	3
China	L. Liu3	2017	1.24	0.99	1.54	1	1	2	1	1	1	1	3
China	Yonghong Wang1	2009	1.027	0.933	1.13	1	1	1	0	1	1	1	1
China	Yonghong Wang2	2009	1.26	1.089	1.457	1	1	2	0	1	1	1	1
China	Zumin Shi1	2013	1.154	0.882	1.509	1	1	3	1	1	1	1	2
China Hubei	Hongwei Xu1	2016	0.948	0.799	1.125	1	1	3	0	2	1	1	3
Bangladeshi	S Finer1	2016	0.926	0.355	2.421	1	1	3	1	2	1	2	3
China	L. Liu4	2017	1.1	0.9	1.34	2	1	3	1	1	1	1	3
China	L. Liu5	2017	1.01	0.72	1.39	2	1	1	2	1	1	1	3
China	L. Liu6	2017	1.13	0.87	1.46	2	1	2	1	1	1	1	3
China	Z. Yang1	2008	1.131	1.033	1.229	2	1	3	0	2	1	1	1
China	Z. Yang2	2008	0.984	0.855	1.112	2	1	1	0	2	1	1	1
China	Z. Yang3	2008	1.336	1.184	1.487	2	1	2	0	2	1	1	1
China	L. Liu7	2017	1.14	1.03	1.26	1	2	3	1	1	1	1	3
China	L. Liu8	2017	1.14	0.97	1.36	1	2	1	2	1	1	1	3
China	L. Liu9	2017	1.29	0.99	1.29	1	2	2	1	1	1	1	3
China	Yonghong Wang3	2009	0.917	0.835	1.006	1	2	1	0	1	1	1	1
China	Yonghong Wang4	2009	1.475	1.288	1.689	1	2	2	0	1	1	1	1
Dutch	Anita CJ Ravelli	1999	0.983	0.776	1.201	1	2	3	2	1	3	2	1
Biafran	Martin Hult	2010	1.02	0.77	1.34	1	2	3	1	2	2	2	1
China	Zumin Shi2	2013	1.055	0.907	1.204	1	2	3	1	1	1	1	2
China Hubei	Hongwei Xu2	2016	0.853	0.731	0.996	1	2	3	0	2	1	1	3
Bangladeshi	S Finer2	2016	1.815	0.801	4.113	1	2	3	1	2	1	2	3
China	L. Liu10	2017	1.08	0.89	1.32	2	2	3	1	1	1	1	3
China	L. Liu11	2017	1.31	0.94	1.82	2	2	1	2	1	1	1	3
China	L. Liu12	2017	0.96	0.75	1.23	2	2	2	1	1	1	1	3
Confounder	Gender	Age	Exposure type	Continent	publication data	Famine cause	Study design
1:unadjusted	1 men	0 unknown	1 fetal	1 Asia	Before 2010	1 Natural disaster	1 Historical cohort
2:adjusted	2 women	1 <50	2 childhood	2 Africa	2011 to 2014	2 war	2 Cross-sectional
	3 m/w	2>=50		3 Europe	2015 to present		3 Prospective cohort

## Sheet: Famine and obesity
Nation	author	year	OR	lowercl	uppercl	confounder	gender	Age	Study design	Continent	Famine cause	Publication date	Exposure type
China	L. Liu1	2017	1.59	1.24	2.03	2	3	2	1	1	1	3	1
China	L. Liu2	2017	1.71	1.15	2.54	2	1	2	1	1	1	3	1
China	L. Liu3	2017	1.56	1.14	2.14	2	2	2	1	1	1	3	1
China	Z. Yang1	2008	1.155	0.992	1.318	2	3	0	2	1	1	1	1
China	Z. Yang2	2008	0.989	0.771	1.208	2	1	0	2	1	1	1	1
China	Z. Yang3	2008	1.364	1.119	1.61	2	2	0	2	1	1	1	1
China	zhao yan1	2013	0.77	0.36	1.52	2	3	0	1	1	1	2	1
China hefei	Li yuanbi1	2014	0.62	0.16	2.37	2	1	3	1	1	1	3	1
China hefei	Li yuanbi2	2014	0.82	0.21	3.26	2	2	3	1	1	1	3	1
China guangdong	Pei-Xi Wang1	2012	1.02	0.77	1.35	2	1	2	2	1	1	2	1
China guangdong	Pei-Xi Wang2	2012	1.21	0.93	1.58	2	2	2	2	1	1	2	1
China	L. Liu4	2017	1.46	1.2	1.79	1	3	2	1	1	1	3	1
China	L. Liu5	2017	1.23	0.89	1.7	1	1	2	1	1	1	3	1
China	L. Liu6	2017	1.63	1.27	2.11	1	2	2	1	1	1	3	1
China	Yonghong Wang1	2009	0.919	0.814	1.106	1	1	0	1	1	1	1	1
China	Yonghong Wang2	2009	0.924	0.646	1.323	1	2	0	1	1	1	1	1
Biafran	Martin Hult1	2010	1.3	0.92	1.85	1	3	1	2	2	2	1	1
Leningrad siege	Oxana Rotar	2015	0.783	0.44	1.395	1	3	4	2	3	2	3	1
China	zhao yan2	2013	0.72	0.34	1.68	1	3	0	1	1	1	2	1
China hefei	Li yuanbi1	2014	1.29	0.69	2.41	1	1	3	1	1	1	3	1
China hefei	Li yuanbi2	2014	0.79	0.42	1.148	1	2	3	1	1	1	3	1
China guangdong	Pei-Xi Wang3	2012	1	0.76	1.31	1	1	2	2	1	1	2	1
China guangdong	Pei-Xi Wang4	2012	1.26	0.97	1.64	1	2	2	2	1	1	2	1
China	L. Liu7	2017	1.42	1.11	1.82	2	3	2	1	1	1	3	2
China	L. Liu8	2017	1.64	1.08	2.49	2	1	2	1	1	1	3	2
China	L. Liu9	2017	1.41	1.02	1.92	2	2	2	1	1	1	3	2
China	zhao yan2	2013	0.9	0.5	1.62	2	3	0	1	1	1	2	2
China hefei	Li yuanbi3	2014	0.3	0.03	2.97	2	1	3	1	1	1	3	2
China hefei	Li yuanbi4	2014	1.65	0.15	18.83	2	2	3	1	1	1	3	2
China guangdong	Pei-Xi Wang5	2012	0.72	0.53	0.98	2	1	2	2	1	1	2	2
China guangdong	Pei-Xi Wang6	2012	1.24	0.94	1.63	2	2	2	2	1	1	2	2
China	L. Liu10	2017	1.31	1.16	1.49	1	3	2	1	1	1	3	2
China	L. Liu11	2017	0.82	0.67	1.01	1	1	2	1	1	1	3	2
China	L. Liu12	2017	1.7	1.46	1.99	1	2	2	1	1	1	3	2
China	Yonghong Wang3	2009	0.93	0.801	1.08	1	1	0	1	1	1	1	2
China	Yonghong Wang4	2009	1.461	1.083	1.97	1	2	0	1	1	1	1	2
China	zhao yan3	2013	0.98	0.58	1.65	1	3	0	1	1	1	2	2
Biafran	Martin Hult2	2010	1.2	0.87	1.67	1	3	1	2	2	2	1	2
China hefei	Li yuanbi3	2014	1.21	0.72	2.02	1	1	3	1	1	1	3	2
China hefei	Li yuanbi4	2014	1.32	0.77	2.25	1	2	3	1	1	1	3	2
China guangdong	Pei-Xi Wang7	2012	0.7	0.52	0.95	1	1	2	2	1	1	2	2
China guangdong	Pei-Xi Wang8	2012	1.23	0.94	1.62	1	2	2	2	1	1	2	2
Confounder	Gender	Age	Exposure type	Continent	publication data	Famine cause	Study design
1:unadjusted	1 men	0 unknown	1 fetal	1 Asia	Before 2010	1 Natural disaster	1 Historical cohort
2:adjusted	2 women	1 <50	2 childhood	2 Africa	2011 to 2014	2 war	2 Cross-sectional
	3 m/w	2>=50		3 Europe	2015 to present		3 Prospective cohort
